# Supplementary material for: An Interpretable Deep Learning System for Fine-Grained Classification and Longitudinal Tracking of Neonatal Auricular Deformities
Source: Biology (Basel). 2026 Jun 23;15(13):985. doi: 10.3390/biology15130985 (PMC13360241; doi:10.3390/biology15130985)
Supplement: Supplementary file 1 [file biology-15-00985-s001.zip]

Archive with 1 entries (1 files):
- biology-4367043-supplementary.pdf
